# Supplementary material for: Changes in the composition of gut and vaginal microbiota in patients with postmenopausal osteoporosis
Source: Front Immunol. 2022 Aug 12;13:930244. doi: 10.3389/fimmu.2022.930244 (PMC9411790; doi:10.3389/fimmu.2022.930244)
Supplement: Supplementary file 2 [file Table_1.xlsx]

## Sheet: TableS6
A
Unadjusted								Adjusted with Time after menopause								Adjusted with Age								Adjusted with E2								Adjusted with BMI								Adjusted withTime after menopause+Age+BMI+E2								Adjusted with Time after menopause+BMI+E2
groups	Control vs Osteopenia		Control vs Osteoporosis		Osteopenia vs Osteoporosis			groups	Control vs Osteopenia		Control vs Osteoporosis		Osteopenia vs Osteoporosis			groups	Control vs Osteopenia		Control vs Osteoporosis		Osteopenia vs Osteoporosis			groups	Control vs Osteopenia		Control vs Osteoporosis		Osteopenia vs Osteoporosis			groups	Control vs Osteopenia		Control vs Osteoporosis		Osteopenia vs Osteoporosis			groups	Control vs Osteopenia		Control vs Osteoporosis		Osteopenia vs Osteoporosis			groups	Control vs Osteopenia
	P value	W value	P value	W value	P value	W value			P value	F value	P value	F value	P value	F value			P value	F value	P value	F value	P value	F value			P value	F value	P value	F value	P value	F value			P value	F value	P value	F value	P value	F value			P value	F value	P value	F value	P value	F value			P value
Collinsella	0.65089	1138	0.00561472	1077	0.00105079	1046		Collinsella	0.213567	1.56972	0.0109891	6.81041	0.000224956	15.1401		Collinsella	0.658853	0.196151	0.00798706	7.40291	0.000773145	12.2742		Collinsella	0.820416	0.0518353	0.0138762	6.34847	0.00235313	9.98764		Collinsella	0.846875	0.0374945	0.000881956	11.9401	0.00095628	11.8145		Collinsella	0.803009	0.062642	0.521675	0.41507	0.527054	0.404854		Collinsella	0.28278
unclassified_Ruminococcaceae	0.00971077	834.5	0.38163	682	0.32891	816.5		unclassified_Ruminococcaceae	0.0488655	3.98979	0.308776	1.0505	0.561167	0.340936		unclassified_Ruminococcaceae	0.0433375	4.19357	0.2464	1.3635	0.600078	0.277196		unclassified_Ruminococcaceae	0.0732861	3.28416	0.0620954	3.58683	0.936417	0.00641116		unclassified_Ruminococcaceae	0.0392176	4.37136	0.347631	0.892554	0.457452	0.557801		unclassified_Ruminococcaceae	0.8276	0.04774	0.992305	9.37279e-05	0.213294	1.58294		unclassified_Ruminococcaceae	0.182529
Intestinibacter	0.949254	1207.5	0.00310671	1082.5	0.00440691	990		Intestinibacter	0.452437	0.56959	0.00550335	8.18593	0.00449167	8.62187		Intestinibacter	0.888614	0.0197219	0.00477297	8.42806	0.0102712	6.92823		Intestinibacter	0.811714	0.0570808	0.0185475	5.79339	0.014403	6.30754		Intestinibacter	0.901988	0.0152472	0.00695382	7.6765	0.0138714	6.34512		Intestinibacter	0.596995	0.281799	0.834239	0.0441463	0.568278	0.329257		Intestinibacter	0.495771
Odoribacter	0.0374623	927	0.991913	794.5	0.0602219	909.5		Odoribacter	0.0496218	3.9627	0.816934	0.0539758	0.133255	2.3075		Odoribacter	0.0371849	4.46657	0.845967	0.0379853	0.0937873	2.87983		Odoribacter	0.0320269	4.74332	0.595686	0.283971	0.111804	2.59544		Odoribacter	0.0483963	3.99852	0.945568	0.00469066	0.0905231	2.93931		Odoribacter	0.983081	0.000452533	0.89388	0.0179344	0.108373	2.65777		Odoribacter	0.0334815
Megamonas	0.00127247	940	0.00145748	677	0.801604	776		Megamonas	0.00563866	8.05307	0.0427293	4.25347	0.849856	0.0361017		Megamonas	0.00141816	10.807	0.0194054	5.69205	0.598057	0.280287		Megamonas	0.00506168	8.25788	0.0137659	6.36386	0.654661	0.201849		Megamonas	0.00183799	10.2739	0.00865843	7.24431	0.440947	0.600091		Megamonas	0.646545	0.211882	0.742848	0.108561	0.614863	0.255861		Megamonas	0.00499426
Romboutsia	0.746049	1244.5	0.000917568	1178.5	0.00430208	1047		Romboutsia	0.908258	0.013356	0.00207912	10.1946	0.00294441	9.49543		Romboutsia	0.953474	0.00342208	0.00170257	10.546	0.00249055	9.78823		Romboutsia	0.861432	0.0306431	0.000897486	11.9644	0.00461545	8.58291		Romboutsia	0.719731	0.129518	0.0013761	10.9936	0.00564559	8.11488		Romboutsia	0.937668	0.00615404	0.970486	0.00137945	0.845964	0.0380745		Romboutsia	0.974677
Bacteroides	0.943306	1209	0.0566032	613	0.0190455	518		Bacteroides	0.730608	0.11931	0.254718	1.3179	0.137276	2.25972		Bacteroides	0.972178	0.00122281	0.114202	2.5505	0.06459	3.51682		Bacteroides	0.985226	0.00034482	0.042708	4.25033	0.0286919	4.99613		Bacteroides	0.959061	0.00264889	0.180937	1.82154	0.112667	2.57566		Bacteroides	0.710883	0.138377	0.536928	0.385344	0.0406184	4.38245		Bacteroides	0.65211
Fusicatenibacter	0.825084	1230	0.0229065	581.5	0.00903521	503		Fusicatenibacter	0.342486	0.910916	0.1931	1.7255	0.0201459	5.65444		Fusicatenibacter	0.769565	0.0863081	0.124647	2.40822	0.0256459	5.18141		Fusicatenibacter	0.850324	0.035815	0.0414024	4.30625	0.0196722	5.70754		Fusicatenibacter	0.975137	0.000976461	0.0200434	5.63118	0.036089	4.55291		Fusicatenibacter	0.647627	0.210491	0.568975	0.327727	0.129247	2.36731		Fusicatenibacter	0.270376
Fusobacterium	0.0338992	1380.5	0.0656567	934	0.963403	751.5		Fusobacterium	0.065748	3.47208	0.917689	0.0107544	0.342877	0.911976		Fusobacterium	0.0621198	3.56338	0.899284	0.016121	0.354517	0.867791		Fusobacterium	0.0980497	2.79471	0.0994378	2.78303	0.629811	0.234434		Fusobacterium	0.0241829	5.24799	0.560935	0.340931	0.4717	0.523201		Fusobacterium	0.0523294	3.87987	0.0810895	3.13981	0.340427	0.923705		Fusobacterium	0.0699315
Butyricimonas	0.0235876	923	0.169432	676	0.467682	799		Butyricimonas	0.0331911	4.68193	0.118631	2.49364	0.672442	0.180271		Butyricimonas	0.0495595	3.95676	0.171225	1.90626	0.565827	0.332616		Butyricimonas	0.0654021	3.47922	0.0935812	2.8845	0.835958	0.0432065		Butyricimonas	0.0440191	4.16591	0.402198	0.709266	0.44041	0.601507		Butyricimonas	0.141055	2.20994	0.326771	0.97633	0.141254	2.22347		Butyricimonas	0.0523056
Alistipes	0.00407743	797.5	0.152272	639	0.224841	842.5		Alistipes	0.00250199	9.68785	0.099479	2.78425	0.2711	1.23053		Alistipes	0.00280544	9.41441	0.103454	2.71303	0.275945	1.20422		Alistipes	0.00612643	7.88039	0.0799075	3.15164	0.454065	0.566969		Alistipes	0.00378113	8.8153	0.337068	0.932718	0.235415	1.43041		Alistipes	0.908532	0.0132837	0.833869	0.0443464	0.22754	1.48697		Alistipes	0.0117994
unclassified_Bacteria	0.347444	1222	0.023034	702	0.00726496	634.5		unclassified_Bacteria	0.466915	0.533895	0.012778	6.51652	0.0149844	6.22154		unclassified_Bacteria	0.408573	0.689039	0.00376418	8.90837	0.0065794	7.80828		unclassified_Bacteria	0.621161	0.245935	0.0330762	4.71429	0.0339404	4.68505		unclassified_Bacteria	0.259119	1.28883	0.0160545	6.05093	0.007674	7.50214		unclassified_Bacteria	0.000601172	12.7671	0.549768	0.361495	0.646731	0.212214		unclassified_Bacteria	0.618542
Lachnoclostridium	0.482565	1101	0.00696609	557	0.0499287	579		Lachnoclostridium	0.854654	0.033754	0.187454	1.77057	0.155195	2.06474		Lachnoclostridium	0.770185	0.0858307	0.0536854	3.83477	0.0639103	3.53522		Lachnoclostridium	0.831973	0.0452793	0.0300163	4.89266	0.0662733	3.4841		Lachnoclostridium	0.598587	0.279003	0.0419256	4.27431	0.0594764	3.66071		Lachnoclostridium	0.116571	2.51698	0.126182	2.40011	0.0465921	4.13182		Lachnoclostridium	0.696158
Ezakiella	0.214236	1110.5	0.156468	864	0.0324234	848		Ezakiella	0.210394	1.59187	0.166583	1.95219	0.0423597	4.27566		Ezakiella	0.247779	1.35236	0.112186	2.57965	0.0407696	4.33203		Ezakiella	0.154888	2.05786	0.189094	1.75642	0.0682779	3.43218		Ezakiella	0.101397	2.73623	0.205824	1.6269	0.0539629	3.83172		Ezakiella	0.989585	0.000171456	0.907573	0.0135849	0.771189	0.0853576		Ezakiella	0.438175
Actinomyces	0.712189	1161.5	0.0764139	926	0.0491712	869.5		Actinomyces	0.119116	2.47693	0.14492	2.17115	0.0215434	5.52728		Actinomyces	0.348603	0.887285	0.187659	1.76597	0.047043	4.07527		Actinomyces	0.349411	0.884788	0.128559	2.36165	0.0614437	3.61658		Actinomyces	0.380929	0.774893	0.0697509	3.37882	0.0552683	3.78958		Actinomyces	0.904418	0.0145116	0.874	0.0253465	0.295645	1.11341		Actinomyces	0.0638706
Eggerthella	0.690638	1246.5	0.00267415	1055	0.00974395	934		Eggerthella	0.760156	0.0937744	0.0328566	4.73137	0.012817	6.52468		Eggerthella	0.85421	0.0339481	0.0245911	5.24898	0.0108957	6.813		Eggerthella	0.826666	0.0482318	0.016821	5.97933	0.0117458	6.70572		Eggerthella	0.735844	0.114482	0.00410179	8.73408	0.0130847	6.45773		Eggerthella	0.000926263	11.8351	1.11208e-05	22.6786	0.631618	0.232284		Eggerthella	0.499849
Bifidobacterium	0.839231	1227.5	0.000146139	1207	0.000169393	1118		Bifidobacterium	0.854245	0.0339464	0.000409049	13.723	5.8887e-05	18.2929		Bifidobacterium	0.97165	0.00126965	0.00049489	13.191	0.000188914	15.4071		Bifidobacterium	0.814105	0.0556128	0.000456601	13.444	0.000194454	15.5265		Bifidobacterium	0.969973	0.00142445	6.90917e-05	17.6306	0.000254486	14.7324		Bifidobacterium	0.58528	0.300203	0.518576	0.421301	0.0593988	3.69529		Bifidobacterium	0.644045
Adlercreutzia	0.370486	1104.5	0.145825	908	0.0270776	900		Adlercreutzia	0.0714643	3.32894	0.235417	1.43134	0.0109437	6.83383		Adlercreutzia	0.248541	1.34798	0.169268	1.92401	0.0188977	5.75457		Adlercreutzia	0.60214	0.27371	0.114911	2.54413	0.0340594	4.67861		Adlercreutzia	0.505075	0.447652	0.0900634	2.94408	0.0423032	4.26553		Adlercreutzia	0.185693	1.78198	0.46017	0.552022	0.170983	1.92081		Adlercreutzia	0.0822446
Weissella	0.42658	1287	0.0426413	968.5	0.181915	836		Weissella	0.687734	0.162619	0.320687	0.999695	0.18037	1.83094		Weissella	0.876908	0.0241205	0.230234	1.46162	0.200963	1.66409		Weissella	0.958571	0.00271355	0.136475	2.2656	0.213425	1.57746		Weissella	0.792345	0.0697009	0.103736	2.70854	0.155263	2.06051		Weissella	0.1351	2.27872	0.0614345	3.62246	0.327882	0.973322		Weissella	0.877041
Eubacterium	0.391474	1077.5	0.0665633	980	0.0130046	971.5		Eubacterium	0.584595	0.301081	0.254897	1.31689	0.100204	2.77521		Eubacterium	0.305653	1.06078	0.21513	1.56122	0.0467832	4.08516		Eubacterium	0.300924	1.08251	0.785318	0.074733	0.144714	2.17688		Eubacterium	0.334427	0.941222	0.381319	0.774978	0.0251904	5.21476		Eubacterium	0.656057	0.199841	0.52956	0.399509	0.987641	0.000241995		Eubacterium	0.639157
Anaerotruncus	0.0681571	1069.5	0.0434782	699.5	0.83971	731		Anaerotruncus	0.525095	0.407115	0.88721	0.0202583	0.463295	0.543877		Anaerotruncus	0.501875	0.454432	0.559148	0.344058	0.897623	0.0166658		Anaerotruncus	0.461987	0.545738	0.278603	1.19109	0.796047	0.0673313		Anaerotruncus	0.214072	1.56455	0.640612	0.21961	0.813643	0.0559557		Anaerotruncus	0.902002	0.0152581	0.974299	0.00104599	0.315829	1.02347		Anaerotruncus	0.988342
unclassified_Mollicutes	0.0472992	939.5	0.65016	840.5	0.02949	936.5		unclassified_Mollicutes	0.0206673	5.55316	0.929976	0.00777559	0.044481	4.18748		unclassified_Mollicutes	0.0391203	4.37579	0.887026	0.0203124	0.0471465	4.07135		unclassified_Mollicutes	0.171714	1.89804	0.8797	0.0230633	0.226812	1.48754		unclassified_Mollicutes	0.0508522	3.91157	0.610293	0.261805	0.080759	3.13245		unclassified_Mollicutes	0.576005	0.315318	0.515637	0.42727	0.530703	0.397724		unclassified_Mollicutes	0.0629239
unclassified_Christensenellaceae	0.000346128	707.5	0.0695077	600	0.191796	849.5		unclassified_Christensenellaceae	0.000635274	12.5539	0.0750285	3.26191	0.349503	0.887101		unclassified_Christensenellaceae	0.000439316	13.2702	0.0472563	4.0605	0.352931	0.873562		unclassified_Christensenellaceae	0.00151322	10.7086	0.0151757	6.17629	0.684006	0.167078		unclassified_Christensenellaceae	0.000334767	13.8538	0.0750886	3.25229	0.344724	0.904006		unclassified_Christensenellaceae	0.200459	1.6664	0.428057	0.636028	0.978072	0.000761917		unclassified_Christensenellaceae	0.00377798
Solobacterium	0.256768	1321	0.0429699	997.5	0.333937	831		Solobacterium	0.882152	0.0221035	0.0901774	2.94887	0.111918	2.59181		Solobacterium	0.973406	0.00111723	0.110032	2.61144	0.143834	2.18124		Solobacterium	0.786979	0.0734642	0.0151411	6.18067	0.0760979	3.24448		Solobacterium	0.711096	0.138009	0.0380657	4.4482	0.171741	1.90343		Solobacterium	0.580275	0.308299	0.455496	0.563666	0.0616942	3.62798		Solobacterium	0.682017
Holdemanella	0.0674081	1001	0.299667	904.5	0.0138484	953		Holdemanella	0.302923	1.07382	0.260403	1.28651	0.040562	4.35419		Holdemanella	0.230587	1.45585	0.177755	1.8487	0.0138578	6.34701		Holdemanella	0.198476	1.67821	0.310591	1.0422	0.0359267	4.58056		Holdemanella	0.11121	2.58485	0.639803	0.220677	0.0175172	5.89852		Holdemanella	0.606827	0.266926	0.755511	0.0977802	0.495599	0.47016		Holdemanella	0.30305
Flavonifractor	0.146893	1386	0.630465	782	0.0462613	586		Flavonifractor	0.0122437	6.54257	0.620113	0.247817	0.0487479	4.02309		Flavonifractor	0.0120105	6.55893	0.64689	0.211438	0.0322297	4.75944		Flavonifractor	0.0180292	5.80376	0.788294	0.0726237	0.046645	4.10643		Flavonifractor	0.031831	4.74656	0.642047	0.217725	0.0857777	3.03015		Flavonifractor	0.573222	0.319948	0.499774	0.460555	0.386259	0.761947		Flavonifractor	0.00627327
Wilcox rank sum tests.								ANCOVA tests.								ANCOVA tests.								ANCOVA tests.								ANCOVA tests.								ANCOVA tests.								ANCOVA tests.
B
Unadjusted								Adjusted with Time after menopause								Adjusted with Age								Adjusted with E2								Adjusted with BMI								Adjusted withTime after menopause+ Age+BMI+E2								Adjusted with Time after menopause+BMI+E2
groups	Control vs Osteopenia		Control vs Osteoporosis		Osteopenia vs Osteoporosis			groups	Control vs Osteopenia		Control vs Osteoporosis		Osteopenia vs Osteoporosis			groups	Control vs Osteopenia		Control vs Osteoporosis		Osteopenia vs Osteoporosis			groups	Control vs Osteopenia		Control vs Osteoporosis		Osteopenia vs Osteoporosis			groups	Control vs Osteopenia		Control vs Osteoporosis		Osteopenia vs Osteoporosis			groups	Control vs Osteopenia		Control vs Osteoporosis		Osteopenia vs Osteoporosis			groups	Control vs Osteopenia
	P value	W value	P value	W value	P value	W value			P value	F value	P value	F value	P value	F value			P value	F value	P value	F value	P value	F value			P value	F value	P value	F value	P value	F value			P value	F value	P value	F value	P value	F value			P value	F value	P value	F value	P value	F value			P value
ko00010	0.24066	1033	0.0101684	1102	0.00072042	1099		ko00010	0.0187919	5.73095	0.109284	2.62832	0.00210217	10.2036		ko00010	0.0746508	3.24871	0.180855	1.82223	0.0120489	6.61736		ko00010	0.184629	1.78727	0.317233	1.0138	0.0462193	4.12292		ko00010	0.282698	1.16727	0.0243501	5.26728	0.0167663	5.98194		ko00010	0.186739	1.77344	0.129702	2.35542	0.239229	1.41356		ko00010	0.011218
ko00630	0.685231	1141	0.042172	1042	0.0168142	1000		ko00630	0.312762	1.03076	0.494282	0.47192	0.213506	1.57604		ko00630	0.516843	0.423346	0.511485	0.434907	0.276492	1.20146		ko00630	0.690832	0.159207	0.733454	0.11683	0.450166	0.576872		ko00630	0.799376	0.0649576	0.230219	1.46171	0.2984	1.09629		ko00630	0.747758	0.104141	0.736566	0.114141	0.289235	1.14367		ko00630	0.265637
ko00040	0.722172	1148	0.0794762	1011	0.0224513	991		ko00040	0.203229	1.64338	0.511886	0.434453	0.163806	1.98009		ko00040	0.423228	0.646909	0.614156	0.25617	0.302345	1.07842		ko00040	0.616702	0.252278	0.888731	0.0197082	0.519446	0.419343		ko00040	0.75651	0.0966983	0.215149	1.56109	0.315744	1.01991		ko00040	0.582217	0.305141	0.637573	0.224028	0.211608	1.59481		ko00040	0.159488
ko00780	0.490332	1101	0.0764486	1013	0.0326997	974		ko00780	0.253256	1.32252	0.524829	0.408308	0.167165	1.94846		ko00780	0.441717	0.596805	0.60603	0.268113	0.26477	1.26221		ko00780	0.630829	0.232525	0.681916	0.169291	0.387034	0.757951		ko00780	0.829362	0.0467054	0.166006	1.95413	0.257934	1.29922		ko00780	0.437226	0.609645	0.539708	0.380091	0.321703	0.998714		ko00780	0.208288
ko00750	0.218612	1025	0.0362054	1049	0.00331601	1054		ko00750	0.0181864	5.79237	0.364969	0.831054	0.0191726	5.74864		ko00750	0.0575223	3.6965	0.500704	0.457589	0.0566893	3.7449		ko00750	0.155616	2.05054	0.764995	0.0900092	0.146549	2.15683		ko00750	0.207986	1.60718	0.14046	2.21666	0.0635053	3.54628		ko00750	0.211965	1.58317	0.175933	1.87221	0.103573	2.73354		ko00750	0.0159289
ko00740	0.337053	1063	0.0532185	1031	0.0081051	1028		ko00740	0.110247	2.60293	0.345027	0.903328	0.0516495	3.91993		ko00740	0.204303	1.63372	0.48657	0.488623	0.119673	2.47705		ko00740	0.437388	0.608532	0.677246	0.174604	0.271622	1.22841		ko00740	0.501802	0.454588	0.139376	2.22899	0.124388	2.41428		ko00740	0.364787	0.830776	0.395871	0.730467	0.230172	1.47004		ko00740	0.115202
ko00720	0.203056	1019	0.02702	1062	0.00230912	1065		ko00720	0.0330353	4.69046	0.257359	1.30321	0.0108929	6.84297		ko00720	0.0979881	2.79266	0.407173	0.69434	0.0453299	4.14156		ko00720	0.249084	1.34579	0.596757	0.282317	0.133218	2.30954		ko00720	0.323758	0.983899	0.0720613	3.3228	0.0508743	3.936		ko00720	0.252696	1.32742	0.232608	1.4518	0.159945	2.0255		ko00720	0.0328089
ko00260	0.195587	1016	0.0204018	1074	0.00148052	1079		ko00260	0.0173575	5.88005	0.240324	1.40143	0.00792817	7.47226		ko00260	0.0568223	3.71777	0.347845	0.891755	0.0291701	4.94287		ko00260	0.165618	1.95376	0.575639	0.316097	0.0924732	2.91224		ko00260	0.238304	1.40826	0.0713221	3.34051	0.0345793	4.63076		ko00260	0.143582	2.18174	0.117908	2.51099	0.139503	2.24356		ko00260	0.0144416
ko00473	0.279745	1046	0.00647806	1118	0.000804934	1095		ko00473	0.0425881	4.2337	0.0970461	2.82561	0.00314486	9.35816		ko00473	0.12183	2.43697	0.1613	1.99884	0.014841	6.21525		ko00473	0.306246	1.0588	0.25347	1.32434	0.0492328	4.00956		ko00473	0.403672	0.70363	0.0182301	5.80993	0.0208853	5.56571		ko00473	0.22943	1.46672	0.160802	2.01233	0.198654	1.69003		ko00473	0.0343462
ko00625	0.157008	999	0.0377794	1046	0.00115595	1094		ko00625	0.0480919	4.01798	0.108324	2.64289	0.000685684	12.6273		ko00625	0.140565	2.20848	0.129525	2.34631	0.00493911	8.38435		ko00625	0.295356	1.1079	0.241678	1.3927	0.0286406	4.99946		ko00625	0.468155	0.53058	0.0145587	6.23751	0.0079117	7.44172		ko00625	0.0878436	2.98604	0.0615224	3.61994	0.347166	0.898069		ko00625	0.0335929
ko00364	0.490104	1296	0.0343863	1056	0.116725	920		ko00364	0.821603	0.0511477	0.518154	0.421647	0.505896	0.44714		ko00364	0.805849	0.0607485	0.354299	0.868051	0.48149	0.500395		ko00364	0.854618	0.0337664	0.399502	0.717982	0.504453	0.450327		ko00364	0.603878	0.270993	0.209332	1.60173	0.562842	0.337765		ko00364	0.920616	0.00999457	0.933162	0.00708836	0.740151	0.111034		ko00364	0.456834
ko00400	0.104945	970	0.0199203	1077	0.000668683	1103		ko00400	0.00659038	7.74518	0.158279	2.032	0.00161983	10.7581		ko00400	0.0215706	5.4589	0.273691	1.21479	0.0107032	6.84776		ko00400	0.0848374	3.0363	0.564887	0.334271	0.0607917	3.63533		ko00400	0.14458	2.16402	0.0485451	4.0127	0.0119768	6.629		ko00400	0.0443845	4.17227	0.0429842	4.26135	0.18868	1.76855		ko00400	0.00575585
ko00230	0.200544	1018	0.0115633	1097	0.000931753	1092		ko00230	0.0247286	5.22036	0.11621	2.52735	0.00250646	9.83267		ko00230	0.0771376	3.19313	0.198005	1.6849	0.0135369	6.39216		ko00230	0.218849	1.53322	0.335735	0.938667	0.0546556	3.8233		ko00230	0.304042	1.06791	0.0258482	5.15648	0.0175772	5.89202		ko00230	0.204205	1.63869	0.155852	2.06154	0.21696	1.55751		ko00230	0.0200314
ko00561	0.508397	1105	0.01415	1089	0.00255191	1063		ko00561	0.109177	2.61889	0.173929	1.88536	0.0212491	5.55332		ko00561	0.240439	1.39543	0.193343	1.72079	0.0417381	4.28972		ko00561	0.427194	0.636187	0.337313	0.932518	0.121158	2.46354		ko00561	0.568432	0.327593	0.0442817	4.17641	0.0522344	3.88926		ko00561	0.37913	0.782165	0.341998	0.916289	0.445467	0.590042		ko00561	0.0819315
ko03018	0.121087	980	0.00940526	1103	0.000620376	1103		ko03018	0.0190772	5.70273	0.0928976	2.89885	0.000811012	12.2575		ko03018	0.0585824	3.66481	0.193316	1.721	0.00853343	7.29223		ko03018	0.183806	1.79405	0.338023	0.929766	0.0407746	4.34953		ko03018	0.276152	1.19969	0.020907	5.55196	0.0109226	6.80818		ko03018	0.0809547	3.12412	0.066888	3.47322	0.128213	2.3804		ko03018	0.0151817
ko03050	0.980138	1202.5	9.25466e-05	1223.5	0.000121447	1128		ko03050	0.645006	0.213723	0.0662682	3.47645	0.018294	5.83813		ko03050	0.731727	0.118226	0.0685162	3.4096	0.0261555	5.14484		ko03050	0.655306	0.200609	0.129135	2.35444	0.0370968	4.52186		ko03050	0.893214	0.0181169	0.00880204	7.21205	0.02918	4.94225		ko03050	0.0591267	3.66545	0.00586545	8.11749	0.200237	1.67799		ko03050	0.54178
ko03410	0.108029	972	0.00824635	1108	0.000407317	1113		ko03410	0.0084552	7.25744	0.0876984	2.99594	0.000399827	13.8309		ko03410	0.0352228	4.56389	0.167915	1.93642	0.0043238	8.65407		ko03410	0.132341	2.30648	0.284364	1.16269	0.02301	5.41008		ko03410	0.189664	1.74512	0.0178697	5.84768	0.00639278	7.86576		ko03410	0.131819	2.3181	0.0877346	3.00529	0.17316	1.90111		ko03410	0.00661621
ko03420	0.0665541	940	0.0115633	1097	0.000136376	1139		ko03420	0.00674125	7.70066	0.0492032	4.00065	3.92039e-05	19.2781		ko03420	0.017464	5.85195	0.144056	2.17652	0.00150265	10.8488		ko03420	0.0841391	3.0502	0.252658	1.32892	0.0115127	6.74509		ko03420	0.147334	2.13432	0.0117494	6.64979	0.00218647	10.0596		ko03420	0.0220967	5.44832	0.014422	6.3203	0.139564	2.24286		ko03420	0.00506905
Wilcox rank sum tests.								ANCOVA tests.								ANCOVA tests.								ANCOVA tests.								ANCOVA tests.								ANCOVA tests.								ANCOVA tests.
[truncated: 5 more columns]

## Sheet: TableS7
A
Unadjusted								Adjusted with Time after menopause								Adjusted with Age								Adjusted with E2								Adjusted with BMI								Adjusted withTime after menopause+Age+BMI+E2								Adjusted with Time after menopause+BMI+E2
groups	Control vs Osteopenia		Control vs Osteoporosis		Osteopenia vs Osteoporosis			groups	Control vs Osteopenia		Control vs Osteoporosis		Osteopenia vs Osteoporosis			groups	Control vs Osteopenia		Control vs Osteoporosis		Osteopenia vs Osteoporosis			groups	Control vs Osteopenia		Control vs Osteoporosis		Osteopenia vs Osteoporosis			groups	Control vs Osteopenia		Control vs Osteoporosis		Osteopenia vs Osteoporosis			groups	Control vs Osteopenia		Control vs Osteoporosis		Osteopenia vs Osteoporosis			groups	Control vs Osteopenia
	P value	W value	P value	W value	P value	W value			P value	F value	P value	F value	P value	F value			P value	F value	P value	F value	P value	F value			P value	F value	P value	F value	P value	F value			P value	F value	P value	F value	P value	F value			P value	F value	P value	F value	P value	F value			P value
Anaerococcus	0.0480194	586	0.379528	465	0.336587	561		Anaerococcus	0.488155	0.485784	0.899512	0.0160889	0.316731	1.0209		Anaerococcus	0.23081	1.45916	0.989881	0.000162121	0.239346	1.41191		Anaerococcus	0.236854	1.42317	0.706122	0.143565	0.343894	0.912098		Anaerococcus	0.149034	2.12499	0.694281	0.155891	0.35874	0.855162		Anaerococcus	0.486459	0.490292	0.521105	0.417696	0.265767	1.27058		Anaerococcus	0.28278
Ezakiella	0.0171541	562	0.143033	431.5	0.463613	544		Ezakiella	0.0867702	3.01872	0.47141	0.525644	0.364684	0.835473		Ezakiella	0.0401197	4.36103	0.276539	1.20449	0.313694	1.03204		Ezakiella	0.0230548	5.39585	0.145668	2.1741	0.377726	0.791303		Ezakiella	0.0399285	4.36965	0.313756	1.03096	0.27157	1.23099		Ezakiella	0.627765	0.237499	0.623548	0.243987	0.253346	1.33962		Ezakiella	0.182529
Pseudomonas	NA	NA	0.0285157	471.5	0.0326683	437		Pseudomonas	NA	NA	0.117856	2.52122	0.0885887	3.00544		Pseudomonas	NA	NA	0.126798	2.39316	0.0978472	2.82627		Pseudomonas	NA	NA	0.0641225	3.55969	0.103459	2.74515		Pseudomonas	NA	NA	0.0650423	3.52408	0.0764478	3.24809		Pseudomonas	NA	NA	0.747385	0.104917	0.131141	2.36631		Pseudomonas	0.495771
Kocuria	0.0566681	673	0.166883	572	0.00937674	598		Kocuria	0.16568	1.96295	0.445104	0.591268	0.39228	0.743519		Kocuria	0.117696	2.50421	0.235642	1.4333	0.388048	0.755819		Kocuria	0.194587	1.71479	0.247554	1.36394	0.31725	1.01939		Kocuria	0.236629	1.42295	0.352474	0.877261	0.277606	1.20011		Kocuria	0.610038	0.262825	0.673943	0.179166	0.974967	0.000995902		Kocuria	0.0334815
Bacteroides	0.0410868	652.5	0.4788	501.5	0.301135	541.5		Bacteroides	0.576482	0.31494	0.827941	0.0476741	0.938348	0.00603751		Bacteroides	0.787777	0.0729811	0.985866	0.000316315	0.699962	0.149917		Bacteroides	0.739831	0.111141	0.95974	0.00256997	0.691493	0.159205		Bacteroides	0.714748	0.134581	0.883256	0.0217358	0.698015	0.151972		Bacteroides	0.640974	0.219655	0.621677	0.246633	0.515477	0.429848		Bacteroides	0.00499426
Megasphaera	1	775	0.0180537	637	0.0151595	598		Megasphaera	0.486622	0.489231	0.0405628	4.39189	0.245101	1.38036		Megasphaera	0.442976	0.594758	0.0429288	4.26635	0.234995	1.43866		Megasphaera	0.972918	0.00116068	0.0936948	2.90268	0.291705	1.13422		Megasphaera	0.628254	0.23635	0.121022	2.46928	0.114649	2.56168		Megasphaera	0.567941	0.32971	0.948983	0.00413614	0.575117	0.318934		Megasphaera	0.974677
Aerococcus	0.0460107	943	0.175089	625	0.598846	468		Aerococcus	0.857602	0.0324358	0.898362	0.0164614	0.843737	0.0392236		Aerococcus	0.913257	0.0119453	0.866036	0.028688	0.721563	0.12818		Aerococcus	0.908603	0.0132735	0.359858	0.851602	0.419904	0.660828		Aerococcus	0.783685	0.0758967	0.788991	0.0722236	0.869649	0.0271581		Aerococcus	0.770241	0.0860615	0.951088	0.00380139	0.298162	1.10847		Aerococcus	0.65211
Escherichia-Shigella	0.600549	737	0.0434239	412.5	0.0955893	398.5		Escherichia-Shigella	0.405747	0.699777	0.863714	0.0297306	0.353765	0.874629		Escherichia-Shigella	0.370557	0.811385	0.809515	0.0585885	0.284913	1.16386		Escherichia-Shigella	0.371932	0.807385	0.580638	0.308605	0.208696	1.61964		Escherichia-Shigella	0.402877	0.707611	0.697699	0.152241	0.288417	1.1469		Escherichia-Shigella	0.708461	0.141133	0.95271	0.00355317	0.47531	0.518452		Escherichia-Shigella	0.270376
Campylobacter	0.0034979	516	0.327775	469	0.212035	577.5		Campylobacter	0.0727675	3.32019	0.219411	1.54196	0.825831	0.0488866		Campylobacter	0.0661888	3.47436	0.114344	2.5626	0.916065	0.0111998		Campylobacter	0.0457427	4.13505	0.0497255	4.01392	0.876373	0.0244368		Campylobacter	0.0590402	3.6736	0.0884339	2.99322	0.853336	0.0344656		Campylobacter	0.501548	0.457079	0.655074	0.202024	0.58699	0.299453		Campylobacter	0.0699315
Negativicoccus	0.00604643	594	0.21596	475.5	0.193975	561		Negativicoccus	0.0743205	3.28374	0.508968	0.441732	0.124414	2.43469		Negativicoccus	0.06272	3.56795	0.211416	1.59344	0.172753	1.90324		Negativicoccus	0.0306289	4.86598	0.122909	2.44952	0.237854	1.42527		Negativicoccus	0.0167318	5.98587	0.346312	0.900146	0.348865	0.891244		Negativicoccus	0.918953	0.0104396	0.756216	0.0974668	0.760953	0.093713		Negativicoccus	0.0523056
Streptococcus	0.321477	688	0.0153771	346	0.106652	370.5		Streptococcus	0.577924	0.312559	0.229191	1.47741	0.131829	2.33991		Streptococcus	0.647967	0.210139	0.149976	2.12317	0.0992286	2.80266		Streptococcus	0.997441	1.03586e-05	0.462748	0.546339	0.580131	0.309823		Streptococcus	0.943723	0.00501611	0.121979	2.45638	0.120508	2.47955		Streptococcus	0.828488	0.0473383	0.722018	0.128032	0.304528	1.07931		Streptococcus	0.0117994
Propionimicrobium	0.00474321	581.5	0.0121768	398	0.968751	491.5		Propionimicrobium	0.3827	0.771831	0.450385	0.577605	0.753986	0.0991979		Propionimicrobium	0.213629	1.57291	0.45532	0.564216	0.671373	0.181752		Propionimicrobium	0.13996	2.228	0.154014	2.08529	0.823606	0.0501834		Propionimicrobium	0.148558	2.13004	0.0985444	2.81022	0.831646	0.0455838		Propionimicrobium	0.973714	0.00109466	0.969711	0.00145661	0.90104	0.0156419		Propionimicrobium	0.618542
Gallicola	0.00124542	615	0.0285157	471.5	0.28977	538		Gallicola	0.0395042	4.40459	0.332811	0.954078	0.474442	0.518712		Gallicola	0.0314168	4.8063	0.12491	2.4176	0.714451	0.135123		Gallicola	0.034232	4.66121	0.050508	3.98574	0.768462	0.0875576		Gallicola	0.0496996	3.97746	0.127623	2.38261	0.607177	0.267064		Gallicola	0.738396	0.112563	0.852043	0.0351561	0.315485	1.03096		Gallicola	0.696158
Propionibacterium	0.0744542	717.5	0.0106668	451	0.39062	461		Propionibacterium	0.0961096	2.84615	0.307829	1.05883	0.665428	0.189028		Propionibacterium	0.0815831	3.11518	0.172617	1.90235	0.812016	0.0570535		Propionibacterium	0.0808285	3.13695	0.0648874	3.53876	0.831799	0.0455589		Propionibacterium	0.101772	2.74354	0.118223	2.50767	0.775453	0.0820921		Propionibacterium	0.753267	0.0997006	0.979441	0.000670871	0.961687	0.00233396		Propionibacterium	0.438175
Lactobacillus	0.0840425	947.5	0.000153632	815.5	0.0108867	664.5		Lactobacillus	0.0408736	4.34268	0.0963412	2.85873	0.620144	0.248467		Lactobacillus	0.0869823	3.00657	0.0627067	3.58834	0.412366	0.681271		Lactobacillus	0.0972151	2.82477	0.0176058	5.96517	0.343105	0.915113		Lactobacillus	0.0480665	4.0369	0.0304791	4.89685	0.336779	0.937368		Lactobacillus	0.00433721	8.78031	0.0053652	8.49084	0.278074	1.20613		Lactobacillus	0.0638706
Ruminococcus	0.0309297	654	0.140556	468	0.730334	501.5		Ruminococcus	0.895559	0.0173603	0.164016	1.98769	0.720783	0.129061		Ruminococcus	0.597419	0.281266	0.20904	1.61034	0.720048	0.129641		Ruminococcus	0.355912	0.86349	0.176354	1.87271	0.573621	0.320628		Ruminococcus	0.334564	0.943093	0.231775	1.45748	0.573071	0.321026		Ruminococcus	0.707576	0.142033	0.764109	0.0910616	0.904768	0.0144799		Ruminococcus	0.499849
Porphyromonas	0.0305212	594	0.132467	433.5	0.750302	513.5		Porphyromonas	0.105126	2.69639	0.111288	2.61636	0.923459	0.00931592		Porphyromonas	0.0611261	3.61286	0.0880709	3.00021	0.905789	0.0141241		Porphyromonas	0.0499149	3.97885	0.0226048	5.4825	0.93003	0.0077837		Porphyromonas	0.0500752	3.96409	0.0332963	4.73261	0.993958	5.78168e-05		Porphyromonas	0.525307	0.408139	0.821151	0.0516568	0.442551	0.600449		Porphyromonas	0.644045
Fusobacterium	0.0297948	653	0.0137708	409	0.766366	466		Fusobacterium	0.173382	1.89239	0.282206	1.17863	0.999968	1.65754e-09		Fusobacterium	0.162094	1.99315	0.253532	1.32753	0.99587	2.70115e-05		Fusobacterium	0.1255	2.40363	0.100318	2.7872	0.958732	0.00270301		Fusobacterium	0.17446	1.8792	0.169762	1.92827	0.970158	0.00141103		Fusobacterium	0.805388	0.0612337	0.863347	0.0299367	0.717661	0.132437		Fusobacterium	0.0822446
Subdoligranulum	0.049533	698	0.1367	485	0.729585	499		Subdoligranulum	0.815257	0.0550112	0.147086	2.16062	0.192634	1.73976		Subdoligranulum	0.91552	0.0113278	0.203892	1.64776	0.225664	1.49814		Subdoligranulum	0.939812	0.0057417	0.188344	1.77128	0.221129	1.53293		Subdoligranulum	0.994676	4.48108e-05	0.212097	1.58864	0.224349	1.50677		Subdoligranulum	0.862408	0.030291	0.803646	0.0624909	0.990027	0.000158011		Subdoligranulum	0.877041
Erysipelotrichaceae	0.0377905	697	0.0285157	471.5	0.881314	489		Erysipelotrichaceae	0.226106	1.49172	0.0674689	3.47465	0.976666	0.000863326		Erysipelotrichaceae	0.174115	1.88225	0.0975234	2.82773	0.933986	0.00691785		Erysipelotrichaceae	0.120556	2.46902	0.0789327	3.19648	0.817748	0.0536339		Erysipelotrichaceae	0.0910522	2.92951	0.091594	2.93362	0.91884	0.010469		Erysipelotrichaceae	0.71611	0.133484	0.783811	0.0761021	0.409197	0.694328		Erysipelotrichaceae	0.639157
Peptoniphilus	0.0402745	579.5	0.183399	430.5	0.487723	542		Peptoniphilus	0.1244	2.4196	0.89563	0.0173634	0.177987	1.86169		Peptoniphilus	0.045259	4.14435	0.599361	0.278729	0.19426	1.72272		Peptoniphilus	0.0229095	5.40775	0.293971	1.12122	0.255271	1.3227		Peptoniphilus	0.0358606	4.56446	0.572094	0.322504	0.265108	1.26503		Peptoniphilus	0.305707	1.06698	0.40465	0.706624	0.869394	0.0273542		Peptoniphilus	0.988342
Helcococcus	0.0377905	697	0.220527	512.5	0.384632	525		Helcococcus	0.161841	1.99956	0.275982	1.20987	0.745801	0.106155		Helcococcus	0.165407	1.96165	0.255982	1.31376	0.769083	0.0869568		Helcococcus	0.141866	2.2064	0.204743	1.64437	0.756594	0.0970724		Helcococcus	0.175097	1.87358	0.249565	1.35016	0.789981	0.0715603		Helcococcus	0.980898	0.000578011	0.76553	0.0899336	0.932664	0.00722129		Helcococcus	0.0629239
Mobiluncus	0.00458001	532	0.316471	467.5	0.132466	589.5		Mobiluncus	0.0264292	5.14621	0.621343	0.246666	0.156138	2.06746		Mobiluncus	0.0252404	5.21107	0.461608	0.548578	0.250248	1.34745		Mobiluncus	0.0240161	5.31906	0.25443	1.3245	0.216261	1.56616		Mobiluncus	0.0356859	4.57335	0.385887	0.762258	0.230229	1.46867		Mobiluncus	0.429929	0.631383	0.772247	0.0847056	0.518843	0.422966		Mobiluncus	0.00377798
Blautia	0.0175416	620.5	0.0170409	404.5	0.744638	462		Blautia	0.869186	0.0273263	0.150942	2.11927	0.188389	1.77393		Blautia	0.86674	0.0283484	0.204989	1.63969	0.216291	1.561		Blautia	0.840269	0.0409209	0.185194	1.79717	0.210733	1.60502		Blautia	0.773701	0.0832687	0.211697	1.59146	0.218611	1.54514		Blautia	0.585567	0.300504	0.78401	0.0759582	0.985025	0.000356334		Blautia	0.682017
Atopobium	0.807563	761	0.0245583	701	0.0134823	664		Atopobium	0.981491	0.000542116	0.591441	0.291378	0.66809	0.185836		Atopobium	0.792819	0.0694733	0.748727	0.103492	0.866633	0.0284417		Atopobium	0.859321	0.0316427	0.436614	0.613477	0.467286	0.536083		Atopobium	0.912273	0.0122191	0.864884	0.0291885	0.706153	0.143488		Atopobium	0.615416	0.254971	0.571021	0.325343	0.621389	0.247399		Atopobium	0.30305
Varibaculum	0.0287986	594.5	0.04116	400	0.755782	470		Varibaculum	0.231301	1.45844	0.233675	1.44893	0.40666	0.699232		Varibaculum	0.145798	2.15972	0.127725	2.38131	0.598296	0.2805		Varibaculum	0.126139	2.3954	0.0317348	4.84006	0.574133	0.319768		Varibaculum	0.190938	1.74128	0.115685	2.54337	0.73909	0.111943		Varibaculum	0.472529	0.522524	0.743334	0.108437	0.865806	0.0288928		Varibaculum	0.00627327
Wilcox rank sum tests.								ANCOVA tests.								ANCOVA tests.								ANCOVA tests.								ANCOVA tests.								ANCOVA tests.								ANCOVA tests.
B
Unadjusted								Adjusted with Time after menopause								Adjusted with Age								Adjusted with E2								Adjusted with BMI								Adjusted with Time after menopause+Age+BMI+E2								Adjusted with Time after menopause+BMI+E2
groups	Control vs Osteopenia		Control vs Osteoporosis		Osteopenia vs Osteoporosis			groups	Control vs Osteopenia		Control vs Osteoporosis		Osteopenia vs Osteoporosis			groups	Control vs Osteopenia		Control vs Osteoporosis		Osteopenia vs Osteoporosis			groups	Control vs Osteopenia		Control vs Osteoporosis		Osteopenia vs Osteoporosis			groups	Control vs Osteopenia		Control vs Osteoporosis		Osteopenia vs Osteoporosis			groups	Control vs Osteopenia		Control vs Osteoporosis		Osteopenia vs Osteoporosis			groups	Control vs Osteopenia
	P value	W value	P value	W value	P value	W value			P value	F value	P value	F value	P value	F value			P value	F value	P value	F value	P value	F value			P value	F value	P value	F value	P value	F value			P value	F value	P value	F value	P value	F value			P value	F value	P value	F value	P value	F value			P value
ko00660	0.0726117	599.5	0.0620671	387.5	0.629759	456.5		ko00660	0.888769	0.0197065	0.937456	0.00621178	0.621885	0.245996		ko00660	0.928327	0.00814486	0.954039	0.00334796	0.590821	0.29214		ko00660	0.672543	0.180132	0.545699	0.369335	0.149649	2.13741		ko00660	0.726957	0.122828	0.957905	0.00280788	0.430088	0.630945		ko00660	0.245593	1.37453	0.608838	0.265271	0.381029	0.783022		ko00660	0.844067
ko00010	0.0940896	938	0.180048	638	0.941721	505		ko00010	0.102964	2.73095	0.359522	0.853274	0.363132	0.840939		ko00010	0.200559	1.66712	0.351351	0.881392	0.693695	0.156591		ko00010	0.288763	1.14242	0.372315	0.808173	0.458386	0.557955		ko00010	0.0698259	3.38181	0.213413	1.57941	0.670835	0.182385		ko00010	0.0749744	3.28183	0.0686587	3.46567	0.109389	2.67005		ko00010	0.262854
ko00500	0.0276367	993	0.145056	647	0.826382	481		ko00500	0.0475852	4.0684	0.534536	0.390488	0.183443	1.81493		ko00500	0.19366	1.71986	0.614673	0.255924	0.369551	0.81722		ko00500	0.309949	1.0458	0.657896	0.198089	0.305146	1.07222		ko00500	0.0526672	3.87466	0.514442	0.42979	0.459361	0.554457		ko00500	0.0093911	7.19562	0.0404654	4.42995	0.285688	1.16806		ko00500	0.16842
ko00290	0.402354	686	0.742831	507	0.775004	518		ko00290	0.944018	0.00496693	0.724285	0.125659	0.778967	0.07955		ko00290	0.902706	0.0150438	0.817965	0.0534126	0.875493	0.0247575		ko00290	0.703121	0.146423	0.885849	0.020788	0.335125	0.946131		ko00290	0.65096	0.206323	0.705582	0.144011	0.678293	0.173716		ko00290	0.625877	0.24012	0.992261	9.50462e-05	0.295046	1.12305		ko00290	0.80977
ko00400	0.241726	661	0.0835396	398	0.754709	469		ko00400	0.841213	0.0404407	0.974823	0.00100484	0.57924	0.311149		ko00400	0.932365	0.00725084	0.878376	0.0236055	0.545659	0.369269		ko00400	0.741578	0.109597	0.614049	0.257042	0.259924	1.29678		ko00400	0.890693	0.0190133	0.849536	0.0362828	0.399476	0.719955		ko00400	0.064693	3.53963	0.235581	1.44205	0.321947	1.00348		ko00400	0.84392
ko00600	0.251828	680.5	0.055803	390	0.307529	413		ko00600	0.692442	0.157772	0.54951	0.362498	0.508253	0.443434		ko00600	0.66515	0.188798	0.261991	1.2807	0.327651	0.973724		ko00600	0.473892	0.518392	0.112214	2.59981	0.465533	0.540337		ko00600	0.550176	0.360209	0.0513194	3.94422	0.271438	1.23167		ko00600	0.35623	0.864202	0.481933	0.502107	0.983914	0.000411174		ko00600	0.773593
ko00564	0.160746	911	0.29068	616	0.920588	507		ko00564	0.0522803	3.90029	0.354143	0.872725	0.276484	1.20817		ko00564	0.134138	2.29262	0.422565	0.651505	0.486149	0.490992		ko00564	0.162628	1.99076	0.530728	0.397674	0.261952	1.28566		ko00564	0.0331186	4.70961	0.236978	1.42506	0.492321	0.477184		ko00564	0.258026	1.30356	0.255591	1.32326	0.395889	0.735074		ko00564	0.0935493
ko00633	0.059678	598	0.0402848	374	0.85653	471		ko00633	0.542526	0.374586	0.932307	0.00727925	0.405565	0.702525		ko00633	0.546432	0.367031	0.729345	0.120767	0.29844	1.09983		ko00633	0.479258	0.505881	0.451186	0.575285	0.156367	2.06729		ko00633	0.603704	0.271708	0.691409	0.158997	0.247512	1.36329		ko00633	0.46709	0.535539	0.68845	0.162686	0.677157	0.175674		ko00633	0.431733
ko00623	0.0109567	554	0.203606	450	0.449521	542.5		ko00623	0.95789	0.00280833	0.976224	0.000896048	0.693671	0.15678		ko00623	0.905688	0.0141314	0.765936	0.0893798	0.614026	0.256985		ko00623	0.883213	0.0217348	0.456389	0.562114	0.362513	0.843662		ko00623	0.910395	0.0127499	0.619897	0.248421	0.52887	0.401138		ko00623	0.982772	0.000470128	0.813545	0.0562301	0.306085	1.0723		ko00623	0.975873
ko03420	0.215629	897	0.0932859	664	0.397821	563		ko03420	0.144177	2.18207	0.12213	2.46248	0.729643	0.120663		ko03420	0.488735	0.484006	0.139443	2.23947	0.422054	0.653364		ko03420	0.449771	0.5776	0.0910753	2.95089	0.442809	0.597917		ko03420	0.193227	1.72324	0.0942024	2.88612	0.400612	0.716474		ko03420	0.145404	2.1751	0.121261	2.4865	0.531142	0.398478		ko03420	0.200142
ko03430	0.152256	916	0.134613	650	0.608602	538		ko03430	0.0803541	3.14965	0.16545	1.974	0.806433	0.0606212		ko03430	0.290438	1.13333	0.199037	1.68411	0.783337	0.0762801		ko03430	0.277825	1.19597	0.156535	2.05955	0.948418	0.00422512		ko03430	0.092594	2.90131	0.0976709	2.82518	0.801786	0.0635711		ko03430	0.0805133	3.1586	0.0707349	3.41279	0.41161	0.68715		ko03430	0.10543
ko03030	0.20165	901	0.167757	641	0.617953	537		ko03030	0.131076	2.33489	0.193354	1.73255	0.88481	0.0211843		ko03030	0.376203	0.792339	0.215502	1.56491	0.693422	0.156886		ko03030	0.342888	0.911758	0.134753	2.29954	0.827036	0.0482185		ko03030	0.130535	2.33637	0.102499	2.74427	0.729084	0.121062		ko03030	0.134583	2.29948	0.092994	2.93511	0.255353	1.32818		ko03030	0.17553
ko03013	0.0629784	956	0.394824	600	0.36866	437		ko03013	0.0321442	4.78244	0.608993	0.264561	0.0789411	3.2045		ko03013	0.0842208	3.06116	0.60979	0.263062	0.229013	1.47645		ko03013	0.151328	2.10389	0.446541	0.587247	0.299884	1.09606		ko03013	0.0199446	5.65261	0.326124	0.979196	0.259146	1.29738		ko03013	0.0785785	3.20055	0.0855409	3.0794	0.656768	0.200184		ko03013	0.080085
ko04113	0.00441157	609	0.60519	516	0.0565025	582		ko04113	0.0222381	5.47089	0.178857	1.85243	0.366752	0.828244		ko04113	0.0181449	5.83163	0.279955	1.18733	0.347472	0.896446		ko04113	0.0362018	4.5588	0.153095	2.09478	0.28364	1.17324		ko04113	0.0432444	4.22598	0.1567	2.05374	0.282436	1.17602		ko04113	0.503847	0.452166	0.771515	0.085267	0.826092	0.0488543		ko04113	0.0194946
ko02030	0.239815	669	0.0331604	367	0.318421	413		ko02030	0.752474	0.10026	0.962681	0.00220861	0.412594	0.681628		ko02030	0.624504	0.241551	0.88623	0.0206347	0.336612	0.938021		ko02030	0.52555	0.406998	0.690562	0.160043	0.301457	1.08887		ko02030	0.397763	0.723214	0.937257	0.00624533	0.36429	0.835484		ko02030	0.323322	0.991448	0.600283	0.27817	0.935725	0.00657824		ko02030	0.566403
Wilcox rank sum tests.								ANCOVA tests.								ANCOVA tests.								ANCOVA tests.								ANCOVA tests.								ANCOVA tests.								ANCOVA tests.
[truncated: 5 more columns]

## Sheet: TableS8
Genus	Control	Osteopenia	Osteoporosis
Streptococcus	8.26937	7.73995	18.3632
Prevotella	9.56445	9.55265	12.3255
Finegoldia	4.80392	6.51796	6.71328
Corynebacterium	2.8638	5.685	6.51312
Staphylococcus	3.12612	5.49563	6.41591
Atopobium	5.2554	5.29274	5.10923
Lactobacillus	25.3907	10.1956	4.66771
Peptoniphilus	2.72266	5.91272	4.04299
Escherichia-Shigella	2.03883	0.288086	3.98212
Anaerococcus	3.3725	5.71225	3.87341
Enterococcus	4.68947	7.7129	3.8186
Ezakiella	0.887773	3.25232	1.98531
Porphyromonas	0.396166	1.80604	1.81754
Dialister	0.718591	0.813584	1.78817
Fastidiosipila	2.68924	0.83781	1.32182
Lawsonella	0.591081	0.949653	1.13861
Actinomyces	0.305718	0.789157	1.08774
Sneathia	1.8537	0.058142	1.07744
Campylobacter	0.247724	0.828523	0.941779
Aerococcus	1.30161	1.3092	0.940265
Gardnerella	5.01766	5.44294	0.846693
Mycoplasma	0.120213	0.223685	0.763417
Blautia	0.0391749	0.0389632	0.740402
Faecalibacterium	0.0758534	0.090645	0.697098
Peptostreptococcus	2.67638	0.63189	0.65864
Sphingobacterium	0	0	0.580512
Mobiluncus	0.216614	1.17778	0.548109
Facklamia	0.0727809	0.298987	0.487848
Alloscardovia	0.00614509	0.00181694	0.484517
Paenibacillus	0.00288051	0	0.481186
unclassified_Neisseriaceae	0.00326458	0.144144	0.446967
Parvimonas	0.368513	0.261437	0.446361
Fusobacterium	0.0480085	0.408003	0.435157
Actinotignum	0.0432077	0.371463	0.415473
Veillonella	0.229481	2.58974	0.335831
Proteus	0	0.000807528	0.256794
Subdoligranulum	0.00480085	0.00545081	0.228328
Varibaculum	0.056266	0.135059	0.192595
Eubacterium	0.0205476	0.0151411	0.192595
unclassified_Clostridiales	0.0760455	0.346026	0.162919
unclassified_Lachnospiraceae	0.0153627	0.0161506	0.158982
Coprococcus	0.00748933	0.00686399	0.155348
Fusicatenibacter	0.0109459	0.0135261	0.144749
Morganella	2.3192	0.000403764	0.121129
Dolosigranulum	0	0	0.114164
Ureaplasma	0.0804623	0.0264465	0.113559
Gemella	0.431308	0.180079	0.108108
Dorea	0.00864153	0.00181694	0.0917553
unclassified_Ruminococcaceae	0.0138265	0.0131223	0.0796424
Ruminococcus	0.00998577	0.0508742	0.0790368
Haemophilus	0.01133	0.0260428	0.0747973
Propionimicrobium	0.0238122	0.0779264	0.0699521
Actinobaculum	0	0.013728	0.0687408
Roseburia	0.0155548	0.00565269	0.0657126
Arcanobacterium	0.447631	0.385796	0.0587476
Murdochiella	0.0426316	0.0785321	0.0578392
Bacteroides	0.0545377	0.0783302	0.0566279
Bifidobacterium	0.011522	0.00524893	0.0557194
Lachnoclostridium	0.01133	0.00363387	0.0551138
Peptococcus	0.0311095	0.0621796	0.0551138
Butyricicoccus	0	0.00363387	0.0551138
Howardella	0.079118	0.0807528	0.0542053
Anaerostipes	0.0101778	0.0022207	0.0532968
Eggerthellaceae	0.161885	0.162717	0.0502686
Gallicola	0	0.0646022	0.0475432
Negativicoccus	0.0105619	0.135463	0.0442121
Micrococcus	2.51718	0.101345	0.0411839
Clostridium	0	0.0347237	0.0390642
unclassified_Christensenellaceae	0.00614509	0.000807528	0.0351275
Sutterella	0.0138265	0.0104979	0.0293738
unclassified_Muribaculaceae	0.0101778	0.0248315	0.0287682
unclassified_Mollicutes	0	0	0.0278597
Pyramidobacter	0	0.00343199	0.0263456
Helcococcus	0	0.0173618	0.0260428
Bergeyella	0.0222759	0	0.0260428
Parasutterella	0	0.000605646	0.0242258
Jonquetella	0.0172831	0.00323011	0.0227117
Oscillibacter	0	0	0.0211976
Ruminococcu	0.0176671	0.0131223	0.020592
Aggregatibacter	0	0	0.0190778
Solobacterium	0.000768136	0	0.0148383
Enterorhabdus	0.0096017	0.0022207	0.0139299
Schlegelella	0.000576102	0.00282635	0.0130214
Sphingomonas	0	0	0.0130214
Terrisporobacter	0	0	0.0121129
unclassified_Peptostreptococcaceae	0	0.000201882	0.0115073
Agathobacter	0.0245804	0.0197844	0.0109016
Propionibacterium	0	0.00969033	0.00817622
Alistipes	0	0.000807528	0.0066621
unclassified_Bacteria	0.00096017	0.000403764	0.0066621
Erysipelotrichaceae	0	0.00646022	0.0066621
Citrobacter	0	0.438084	0.00605646
Romboutsia	0.0520412	0.0191788	0.00605646
Bulleidia	0.0138265	0.00323011	0.00575364
unclassified_Rikenellaceae	0.0985135	0.00948845	0.00514799
Acinetobacter	0	0.0316955	0.00454234
Klebsiella	0.0781579	0.0022207	0.00454234
Cutibacterium	0.0011522	0.0161506	0.00423952
Granulicatella	0	0.000605646	0.0039367
unclassified_Lentimicrobiaceae	0	0.0316955	0.00333105
Pseudomonas	0	0	0.00333105
Collinsella	0.00345661	0.00989222	0.00302823
Sphingopyxis	0	0	0.00272541
Moryella	0.00403271	0.0692455	0.00242258
unclassified_Coriobacteriales	0	0.00343199	0.00181694
Vulcaniibacterium	0	0.00605646	0.00151411
Massilia	0	0	0.00151411
Phascolarctobacterium	0	0.0078734	0.00151411
Akkermansia	0	0.000403764	0.00151411
Holdemanella	0	0.00242258	0.00121129
Ruminiclostridium	0.00096017	0	0.00121129
Eggerthia	0	0	0.00121129
Treponema	0	0.00504705	0.000908469
Slackia	0.00326458	0.00403764	0.000908469
Parabacteroides	0.0078734	0.000605646	0.000908469
Pelomonas	0.00480085	0	0.000908469
unclassified_Corynebacteriaceae	0.00595306	0.0131223	0.000605646
Filifactor	0	0.0129204	0.000605646
Nosocomiicoccus	0	0	0.000605646
Gaiella	0	0	0.000605646
Butyricimonas	0	0	0.000605646
unclassified_Lactobacillales	0.42017	0.0662173	0.000302823
Dermabacter	0.00537695	0.0627853	0.000302823
Bacillus	1.66686	0.00181694	0.000302823
Neisseria	0.00268848	0.00100941	0.000302823
Desulfovibrio	0.0011522	0	0.000302823
Pseudoxanthomonas	0	0	0.000302823
Brevibacillus	0	0	0.000302823
Shuttleworthia	0.149979	1.61768	0
Kocuria	0.0199715	1.49292	0
Megasphaera	0.523869	0.961362	0
Scardovia	0	0.218234	0
unclassified_Saccharimonadales	0.24542	0.123754	0
Anaeroglobus	0.00422475	0.011911	0
Erysipelothrix	0	0.00807528	0
unclassified_Intrasporangiaceae	0.017091	0.00746963	0
unclassified_Burkholderiaceae	0	0.00706587	0
Porphyrobacter	0	0.00706587	0
Brevundimonas	0	0.00625834	0
Lysobacter	0	0.00625834	0
Oribacterium	0	0.00524893	0
unclassified_Bacilli	0	0.00464328	0
Acholeplasmatales	0	0.00302823	0
Eremococcus	0	0.0022207	0
Lachnospira	0.00326458	0.00201882	0
Sellimonas	0	0.00141317	0
Barnesiella	0	0.00121129	0
Stomatobaculum	0	0.00100941	0
Catenibacterium	0	0.00100941	0
Intestinibacter	0.00211237	0.000807528	0
Megamonas	0.00153627	0.000807528	0
Marvinbryantia	0.00134424	0.000807528	0
Leptotrichia	0.000576102	0.000807528	0
Hungatella	0	0.000807528	0
Succiniclasticum	0	0.000605646	0
Erysipelatoclostridium	0	0.000605646	0
Chryseobacterium	0	0.000403764	0
Sarcina	0	0.000403764	0
Caulobacter	0	0.000403764	0
Odoribacter	0	0.000403764	0
Mogibacterium	0	0.000201882	0
Cloacibacillus	0	0.000201882	0
Senegalimassilia	0	0.000201882	0
Sediminibacterium	0.00864153	0	0
Paracoccus	0.00825746	0	0
Comamonas	0.00806543	0	0
Enterobacter	0.00268848	0	0
Methylobacterium	0.00211237	0	0
Johnsonella	0.00192034	0	0
Myxococcus	0.00153627	0	0
Microbacterium	0.0011522	0	0
Amaricoccus	0.0011522	0	0
Saccharofermentans	0.000768136	0	0
Turicibacter	0.000576102	0	0
Mycobacterium	0.000384068	0	0
Enhydrobacter	0.000384068	0	0
Skermanella	0.000192034	0	0
unclassfied_Prevotellaceae	0	0	0
unclassfied_Nostocaceae	0	0	0
unclassfied_Chloroplast	0	0	0
unclassfied_Micavibrionaceae	0	0	0
unclassfied_Actinobacteria	0	0	0
unclassfied_Peptococcaceae	0	0	0
unclassfied_Bacillales	0	0	0
unclassfied_Firmicutes	0	0	0
unclassfied_Dermatophilaceae	0	0	0

## Sheet: TableS9
Genus	Control	Osteopenia	Osteoporosis
Bacteroides	10.5221	7.20269	14.3503
Faecalibacterium	8.26734	9.0389	13.9918
Escherichia-Shigella	11.5207	7.07385	8.68405
unclassified_Ruminococcaceae	3.7306	8.03616	7.94112
Subdoligranulum	7.25064	6.05818	5.64604
Blautia	4.43991	4.53008	3.96422
Pseudomonas	1.57039	1.88625	3.47892
Ruminococcus	3.47777	4.57053	2.81495
unclassified_Lachnospiraceae	1.497	1.89167	2.50084
unclassified_Enterobacteriaceae	1.05052	1.75116	2.46164
Roseburia	1.2995	1.74532	2.32447
Klebsiella	3.49045	2.51041	2.16424
Agathobacter	2.78229	1.70905	2.06972
Eubacterium	3.2161	3.81711	2.06626
Fusobacterium	0.022286	0.00542026	1.97346
Lachnoclostridium	0.835341	0.647929	1.92217
Alistipes	1.13851	1.82996	1.58557
Prevotella	1.2215	1.72823	1.45416
unclassified_Christensenellaceae	0.414981	1.74449	1.43514
Fusicatenibacter	0.594806	0.534521	1.25705
Akkermansia	2.62014	2.70304	1.21901
Anaerostipes	1.22727	1.23373	1.18788
Megamonas	0.00268969	0.148849	1.16022
Coprococcus	0.808828	0.931867	0.98385
Erysipelotrichaceae	1.17847	2.39367	0.858203
Bifidobacterium	3.10736	3.32053	0.785582
Dorea	1.21843	1.37675	0.765985
Lactobacillus	2.1629	3.22255	0.639186
Dialister	1.2557	0.755084	0.594229
Streptococcus	1.65416	0.662939	0.545815
Citrobacter	0.322763	0.0120913	0.466853
Enterococcus	1.96424	1.91002	0.452444
Clostridium	1.13697	1.26626	0.405759
Haemophilus	0.817666	0.344395	0.383857
Parabacteroides	0.40038	0.496579	0.329679
Phascolarctobacterium	0.580973	0.335639	0.323916
Romboutsia	1.83091	1.72072	0.293945
Enterobacter	0.284339	1.34131	0.288181
Lachnospira	0.205185	0.204302	0.27723
Tyzzerella	0.459937	0.100066	0.265703
Sporosarcina	0.00115272	0.000416943	0.265127
Acinetobacter	0.00845331	0	0.255328
unclassified_Mollicutes	0.280881	0.740908	0.246107
Butyricicoccus	0.268585	0.184706	0.240919
Pediococcus	0.743892	0.219312	0.240343
Veillonella	0.803833	0.100483	0.205761
Ruminiclostridium	0.272427	0.389842	0.198845
Megasphaera	0.0814592	0.11591	0.189623
unclassified_Clostridiales	0.167914	0.29728	0.165416
Parasutterella	0.293176	0.66961	0.137174
Barnesiella	0.175214	0.194295	0.137174
Catenibacterium	0.0553308	0.0817208	0.123918
Flavonifractor	0.32161	0.0400265	0.10144
Turicibacter	0.159076	0.114242	0.0841489
Holdemanella	0.214791	0.203051	0.0616708
Comamonas	0.00115272	0.000416943	0.060518
Butyricimonas	0.0353502	0.0633753	0.0547544
Oscillibacter	0.0495672	0.0692125	0.0518726
Sutterella	0.0268969	0.0967308	0.0472617
Desulfovibrio	0.0265127	0.0871411	0.0455326
Marvinbryantia	0.0265127	0.0454468	0.0438035
Odoribacter	0.0422666	0.0758836	0.0403454
Leuconostoc	0.0192121	0.0100066	0.039769
Lysinibacillus	0.0146012	0.0029186	0.0380399
Paraprevotella	0.0645526	0.0700464	0.033429
Intestinibacter	0.138327	0.258505	0.0328526
unclassified_Saccharimonadaceae	0.0449563	0.050867	0.0311236
Collinsella	0.417286	0.222648	0.0299708
Intestinimonas	0.0142169	0.0225149	0.0293945
unclassified_Coriobacteriales	0.033429	0.0446129	0.027089
Weissella	0.16484	0.722562	0.0265127
Raoultella	0.00345817	0.00208471	0.0247836
Fournierella	0.0487987	0.0475315	0.0213254
unclassified_Rhodospirillales	0.00499514	0.00208471	0.0201727
Terrisporobacter	0.0161381	0.094646	0.0184436
metagenome	0.00999028	0.434871	0.0172909
Hungatella	0.0649368	0.0883919	0.0172909
Eisenbergiella	0.011143	0.036691	0.0172909
Howardella	0.00499514	0.00125083	0.0167145
Allisonella	0.00730059	0.0195963	0.0161381
unclassified_Muribaculaceae	0.00576362	0.0175116	0.0149854
Coprobacter	0.0188278	0.0087558	0.0138327
Mitsuokella	0	0	0.0138327
unclassified_Defluviitaleaceae	0.0165224	0.00750497	0.0115272
unclassified_Prevotellaceae	0.00614786	0.00625414	0.0109509
Erysipelatoclostridium	0.163687	0.0391926	0.0103745
Holdemania	0.0234387	0.0137591	0.00979816
Bilophila	0.00691635	0.00625414	0.00979816
unclassified_Bacteria	0.000384241	0	0.00979816
Alloprevotella	0.00537938	0.0266843	0.00864543
Acidaminococcus	0.00537938	0.0683786	0.00749271
Anaerotruncus	0.00806907	0.00958969	0.00749271
Peptococcus	0.000768483	0.00125083	0.00633998
Solobacterium	0.0184436	0.0183455	0.00576362
Slackia	0.00730059	0.00333554	0.00576362
Lactococcus	0.031892	0.372747	0.00518726
unclassified_Peptococcaceae	0.00192121	0.00542026	0.00518726
Bacillus	0.0338133	0	0.00518726
Acetitomaculum	0	0.00166777	0.0046109
Stenotrophomonas	0.0046109	0.0100066	0.00403454
Caproiciproducens	0.000384241	0.00625414	0.00403454
Cloacibacillus	0.00192121	0.0029186	0.00403454
Eggerthella	0.13679	0.0963138	0.00345817
Oxalobacter	0.00768483	0.0496162	0.00345817
unclassified_Burkholderiaceae	0	0	0.00345817
Adlercreutzia	0.0299708	0.0287691	0.00288181
unclassified_Saccharimonadales	0.00960604	0.0108405	0.00288181
Gordonibacter	0.0046109	0.00458637	0.00288181
unclassified_Peptostreptococcaceae	0.000768483	0.0029186	0.00288181
Moryella	0.00653211	0.014593	0.00230545
unclassified_Bacteroidales	0.000384241	0.00416943	0.00230545
Neisseria	0.000768483	0	0.00230545
Actinomyces	0.00768483	0.014593	0.00172909
Granulicatella	0.0103745	0.00625414	0.00172909
Catabacter	0.0046109	0.00625414	0.00172909
Faecalitalea	0.00153697	0.00333554	0.00172909
unclassified_Gammaproteobacteria	0	0	0.00172909
Negativibacillus	0.0165224	0.00750497	0.00115272
Sphingomonas	0.00614786	0.00667109	0.00115272
unclassified_Chloroplast	0.0234387	0.00542026	0.00115272
Rothia	0.0153697	0.0029186	0.00115272
Psychrobacillus	0.143322	0.00208471	0.00115272
Phocea	0.00730059	0.00125083	0.00115272
Victivallis	0	0.00125083	0.00115272
Aerococcus	0	0.000833886	0.00115272
unclassified_Gastranaerophilales	0.00384241	0.0529517	0.000576362
Senegalimassilia	0.0380399	0.0208471	0.000576362
Coprobacillus	0.0230545	0.00792191	0.000576362
Lawsonella	0	0.00250166	0.000576362
Gemella	0.00307393	0.00208471	0.000576362
Aggregatibacter	0	0.00125083	0.000576362
unclassified_Izimaplasmatales	0	0.000833886	0.000576362
Fastidiosipila	0.000384241	0	0.000576362
Anaerofilum	0	0	0.000576362
Aeromonas	0	0	0.000576362
unclassified_Firmicutes	0	0	0.000576362
unclassified_Rikenellaceae	0.0414981	0.145096	0
Butyrivibrio	0.000384241	0.0195963	0
Ezakiella	0.00268969	0.0154269	0
Vagococcus	0	0.0137591	0
Dysgonomonas	0	0.0129252	0
Solibacillus	0.728522	0.0108405	0
Leptotrichia	0	0.0100066	0
Olsenella	0.0092218	0.00458637	0
Azospirillum	0.00307393	0.00458637	0
Christensenella	0.00192121	0.00458637	0
Aquabacterium	0.00422666	0.00375249	0
Paraclostridium	0	0.00375249	0
Raoultibacter	0	0.00333554	0
Anaeroglobus	0	0.00333554	0
Hydrogenoanaerobacterium	0.00345817	0.0029186	0
unclassified_Eggerthellaceae	0.00230545	0.00250166	0
Anaerofustis	0.000768483	0.00250166	0
Porphyromonas	0	0.00250166	0
Parvimonas	0	0.00250166	0
Scardovia	0.000384241	0.00208471	0
unclassified_Clostridia	0	0.00208471	0
Phaseolus	0	0.00208471	0
Robinsoniella	0	0.00208471	0
Atopobium	0.00115272	0.00166777	0
Mogibacterium	0.000768483	0.00166777	0
Elusimicrobium	0	0.00166777	0
Oribacterium	0.00345817	0.00125083	0
unclassified_Erysipelotrichaceae	0.000768483	0.00125083	0
Pseudoflavonifractor	0	0.00125083	0
Staphylococcus	0	0.00125083	0
Sellimonas	0.00576362	0.000833886	0
Pelomonas	0.00268969	0.000833886	0
Sphingopyxis	0.000768483	0.000833886	0
Peptostreptococcus	0.000384241	0.000833886	0
Rhodococcus	0.000384241	0.000833886	0
Shuttleworthia	0.000384241	0.000833886	0
Macellibacteroides	0	0.000833886	0
Pyramidobacter	0	0.000833886	0
Kosakonia	0	0.000833886	0
Pygmaiobacter	0	0.000833886	0
Johnsonella	0	0.000833886	0
Paenibacillus	0	0.000833886	0
Succinivibrio	0.0261284	0.000416943	0
Corynebacterium	0.00268969	0.000416943	0
Lactonifactor	0.000384241	0.000416943	0
unclassified_Micrococcaceae	0	0.000416943	0
Caulobacter	0	0.000416943	0
Papillibacter	0	0.000416943	0
Bradyrhizobium	0	0.000416943	0
Sneathia	0	0.000416943	0
Harryflintia	0	0.000416943	0
Peptoniphilus	0	0.000416943	0
Ureaplasma	0	0.000416943	0
Psychrobacter	1.04091	0	0
Kurthia	0.49913	0	0
Plesiomonas	0.00883755	0	0
unclassified_Planococcaceae	0.0046109	0	0
Proteus	0.00268969	0	0
Chryseobacterium	0.00192121	0	0
Kocuria	0.00115272	0	0
unclassified_Mitochondria	0.00115272	0	0
Abiotrophia	0.00115272	0	0
Acidovorax	0.00115272	0	0
Clostridium3	0.00115272	0	0
Phyllobacterium	0.00115272	0	0
Mailhella	0.000768483	0	0
unclassified_Actinomycetaceae	0.000768483	0	0
Enterorhabdus	0.000768483	0	0
unclassified_Bacillales	0.000768483	0	0
Anoxybacillus	0.000768483	0	0
Novosphingobium	0.000384241	0	0
unclassified_Desulfovibrionaceae	0.000384241	0	0
unclassified_Corynebacterium	0.000384241	0	0
unclassified_Xanthobacteraceae	0.000384241	0	0
unclassified_Marinifilaceae	0.000384241	0	0
unclassified_Pasteurellaceae	0.000384241	0	0

## Sheet: TableS10
Gut genus	FDR	RHO	Vagina genus	P
unclassified_Ruminococcaceae	0.00966921	0.345747	Anaerococcus	0.000371893
unclassified_Ruminococcaceae	0.0277924	0.319358	Ezakiella	0.00106894
Fusicatenibacter	0.0183818	-0.329971	Lactobacillus	0.000706994
unclassified_Ruminococcaceae	0.0136236	0.322377	Peptoniphilus	0.000951761
Eggerthella	0.0136236	-0.319875	Peptoniphilus	0.00104797
unclassified_Ruminococcaceae	0.0243473	0.304318	Mobiluncus	0.00187287
Eggerthella	0.0243473	-0.317594	Mobiluncus	0.00114331
unclassified_Ruminococcaceae	0.00261114	0.375555	Varibaculum	0.000100429
Eggerthella	0.0191108	-0.310908	Varibaculum	0.00147006
unclassified_Christensenellaceae	0.0427823	0.27631	Varibaculum	0.00493643

## Sheet: TableS11
Vagina genus	FDR	RHO	Clinical parameters	P
Lactobacillus	0.0481775	0.315354	IL-10	0.00185298
Anaerococcus	0.0416765	0.250306	Time after menopause (years)	0.0144265
Ezakiella	0.00351813	0.342637	Time after menopause (years)	0.000676564
Streptococcus	0.0157442	0.291453	Time after menopause (years)	0.00416192
Propionimicrobium	0.0342968	0.261245	Time after menopause (years)	0.0105529
Lactobacillus	0.000592222	-0.42	Time after menopause (years)	2.28e-05
Porphyromonas	0.00204907	0.373636	Time after menopause (years)	0.000191813
Fusobacterium	0.00344788	0.348871	Time after menopause (years)	0.000530443
Peptoniphilus	0.00204907	0.368704	Time after menopause (years)	0.000236431
Varibaculum	0.0157442	0.290889	Time after menopause (years)	0.00423882
Lactobacillus	0.00283753	-0.382762	25(OH)VD3 (nmol/L)	0.000109136
Gallicola	0.0262267	-0.300827	FN T-score	0.00201744
Erysipelotrichaceae	0.0190782	-0.327483	FN T-score	0.000733775
Gallicola	0.0481367	-0.342515	FN BMD	0.00370282
Erysipelotrichaceae	0.0481367	-0.351309	FN BMD	0.00286362

## Sheet: TableS12
Gut genus	FDR	RHO	Clinical parameters	P
Romboutsia	0.0338621	0.248124	IL-10	0.00651195
Fusicatenibacter	6.71e-05	-0.416	IL-10	2.58e-06
Lachnoclostridium	0.00923999	-0.289225	IL-10	0.00142154
Eggerthella	0.00923999	0.294551	IL-10	0.00114715
Adlercreutzia	0.00300492	0.33146	IL-10	0.000231148
unclassified_Mollicutes	0.0360335	0.240885	IL-10	0.00831542
Fusicatenibacter	0.00898504	0.321326	Time after menopause (years)	0.000345578
Fusicatenibacter	0.0453687	-0.244651	E2 (pg/mL)	0.00684175
Lachnoclostridium	0.0394282	-0.285265	E2 (pg/mL)	0.00151647
Weissella	0.0453687	0.26002	E2 (pg/mL)	0.00397369
Solobacterium	0.0453687	0.244068	E2 (pg/mL)	0.00697979
Romboutsia	0.0483641	0.254667	FN T-score	0.00372031
Eggerthella	0.0483641	0.262612	FN T-score	0.00274703
Bifidobacterium	0.0265926	0.336936	LS BMD	0.00102279
